# Supplementary material for: Low HDL Cholesterol Efflux Capacity Indicates a Fatal Course of COVID-19
Source: Antioxidants (Basel). 2022 Sep 21;11(10):1858. doi: 10.3390/antiox11101858 (PMC9598682; doi:10.3390/antiox11101858)
Supplement: Supplementary file 1 [file antioxidants-11-01858-s001.zip]

Archive with 1 entries (1 files):
- antioxidants-1906143-supplementary.pdf
